# Supplementary material for: RNA-seq analysis reveals alternative splicing under salt stress in cotton, Gossypium davidsonii
Source: BMC Genomics. 2018 Jan 23;19:73. doi: 10.1186/s12864-018-4449-8 (PMC5782385; doi:10.1186/s12864-018-4449-8)
Supplement: Supplementary file 10 — Correlation analysis between frequency change of AS events and fold change of gene expression for salt response genes. (XLSX 32 kb) [file 12864_2018_4449_MOESM10_ESM.xlsx]

## Sheet: cor_ASC_GEC
Table S4 Correlation analysis between frequency change of AS events and fold change of gene expression for salt response genes.
DAS_events_No.	G. raimondii_gene_ID	A. thaliana_gene_ID	ASC_R12	ASC_R24	ASC_R48	ASC_R96	ASC_R144	ASC_L12	ASC_L24	ASC_L48	ASC_L96	ASC_L144	GEC_R12	GEC_R24	GEC_R48	GEC_R96	GEC_R144	GEC_L12	GEC_L24	GEC_L48	GEC_L96	GEC_L144	P_value
1	Gorai.004G172400	AT5G05170	-0.454249	-0.0825628	-0.560065	-0.0682446	-0.532017	-0.0333757	-0.0571902	0.001	0.0211272	-0.0760325	-1.01867	-0.86604	-0.528398	-0.19198	0.065275	-0.352285	0.0242858	-0.069916	-0.00994211	-0.141386	0.355933
2	Gorai.004G235100	AT2G30520	0.00619979	-0.042197	-0.00777061	0.001	-0.0214789	0.000614364	-0.0632847	-0.0456243	-0.0487167	-0.00115912	-0.417811	-0.257379	0.489022	-0.0749531	-0.732454	-0.815573	-0.310583	-0.088137	-0.137659	-0.296169	0.782933
3	Gorai.007G074000	AT1G13440	-0.27045	0.507014	0.465673	-0.619999	0.013969	-0.528747	0.230141	0.193935	0.35436	0.579074	-0.421607	-0.441585	-0.175537	0.208196	0.188994	-0.0466699	-0.226196	-0.10341	-0.144541	0.204168	0.531485
4	Gorai.007G150200	AT2G20360	0.111141	-0.125165	-0.0838045	-0.131127	-0.0424409	-0.0436141	0.0352597	-0.0647793	0.0551871	-0.127588	-0.136112	-0.415217	-0.289291	-0.12032	0.0733781	-0.066667	0.233985	0.178993	-0.14697	-0.101586	0.397075
5	Gorai.007G150200	AT2G20360	0.473095	0.0711644	-0.0732759	-0.64968	-0.213555	-0.193328	0.378013	-0.283571	-0.0524503	-0.0854499	-0.136112	-0.415217	-0.289291	-0.12032	0.0733781	-0.066667	0.233985	0.178993	-0.14697	-0.101586	0.973247
6	Gorai.007G150200	AT2G20360	-0.0456868	0.732032	0.401092	0.14823	-0.000275022	-0.00202941	0.001	0.001	-0.00229727	-0.695878	-0.136112	-0.415217	-0.289291	-0.12032	0.0733781	-0.066667	0.233985	0.178993	-0.14697	-0.101586	0.149234
7	Gorai.008G029100	AT4G39260	-0.339054	-0.0770293	-0.105304	0.034622	-0.167624	-0.10367	-0.101977	0.110723	0.0982015	-0.0840662	0.415006	0.750001	-0.207373	-0.221152	-0.383174	-0.536171	-0.379871	-0.045774	0.0147715	0.264923	0.663284
8	Gorai.009G137300	AT3G16350	-0.435618	-0.376893	-0.321869	-0.360405	0.122951	-0.156225	-0.246861	0.140366	0.00491952	-0.249083	0.457192	2.01207	0.392986	-1.01509	-0.656612	-0.787908	-0.97573	-0.27771	-0.729874	-0.0641416	0.203766
9	Gorai.009G186800	AT1G20693	0.0228278	-0.0169989	0.0456978	-0.030794	-0.0158363	-0.0560364	-0.131022	-0.110271	-0.131075	0.0704824	0.00881919	-0.165657	0.0325768	-0.332136	-0.472482	0.182075	-0.127401	0.0304111	-0.525986	-0.395533	0.942996
10	Gorai.009G237900	AT1G35720	0.0209021	-0.0152072	-0.0073095	-0.0199261	0.0283116	0.00328697	-0.102575	0.029646	0.00100704	-0.0121484	0.227886	-0.723876	-0.30217	0.599511	0.723123	3.02592	0.944344	1.39108	0.306735	-0.267498	0.830844
11	Gorai.009G224800	AT1G50010	-0.0534634	0.124716	0.0416065	-0.0100598	-0.0312681	0.0133127	0.0557443	0.319073	0.28729	-0.443697	-1.22636	-1.36492	-0.753084	-0.142814	-0.241021	-0.292956	-0.71544	-0.628814	-0.394009	-0.611737	0.942844
12	Gorai.009G396900	AT2G35940	-0.36331	-0.0359489	0.0865028	-0.156381	-0.0442115	-0.00454367	-0.329557	0.0642208	-0.0814977	-0.0730877	0.159887	0.562539	-0.187022	-0.166915	-0.903296	-0.478071	0.0848589	-0.0549251	-0.554241	0.257661	0.469037
13	Gorai.009G407500	AT2G36460	0.0452272	-0.0717514	-0.00952881	-0.0247187	0.022759	0.0282088	-0.00441886	-0.0262045	-0.00220025	0.054728	0.975924	0.691879	0.117482	0	0.428617	0	-0.194226	0	0	0	0.973482
14	Gorai.010G088500	AT3G45310	-0.0286422	0.0362816	-0.0161081	0.0329658	-0.0142271	0.0286663	0.0359855	0.03482	0.0394428	0.0116642	0.0726432	0.248949	0.474346	-0.303481	-0.478379	-0.376317	-0.708272	1.00037	-1.67822	-1.05468	0.554427
15	Gorai.010G091000	AT5G20720	0.126652	0.128611	0.0550848	0.511212	0.113769	0.222293	-0.121684	0.291678	-0.181642	-0.162234	0.135933	0.101933	0.276703	0.480568	0.17089	0.309516	0.696996	-0.176437	-0.350672	-0.24511	0.355713
16	Gorai.010G174800	AT1G54100	-0.0953847	-0.558333	-0.131817	0.0295923	0.00262342	-0.0462023	0.0239576	-0.0330355	0.00396596	-0.0304236	1.22792	2.03525	0.802478	0.415702	0.0660387	1.56959	2.17963	2.10855	0.445501	1.70952	0.310348
17	Gorai.010G174800	AT1G54100	0.12437	-0.123744	-0.136641	0.0333328	0.00187388	0.974903	0.687639	-0.0902437	0.345124	-0.198351	1.22792	2.03525	0.802478	0.415702	0.0660387	1.56959	2.17963	2.10855	0.445501	1.70952	0.668888
18	Gorai.010G174800	AT1G54100	-0.142001	-0.0150781	-0.0407043	-0.0629455	-0.0121903	0.0316054	-0.0954392	-0.111721	-0.0906904	0.0265131	1.22792	2.03525	0.802478	0.415702	0.0660387	1.56959	2.17963	2.10855	0.445501	1.70952	0.948053
19	Gorai.011G002600	AT1G78900	-0.0580674	-0.161216	-0.00699117	-0.206194	0.0307577	0.0432275	-0.0110631	-0.227764	-0.154603	0.0454511	0.0322891	-0.113924	-0.107108	0.121856	0.0998989	0.121068	0.464302	0.28633	-0.0410427	0.521779	0.44824
20	Gorai.011G083000	AT1G52570	-0.00907322	-0.00227107	-0.0119902	-0.003075	0.0677442	-0.00115173	-0.103192	0.0450545	0.00148013	-0.00381222	0.454387	-0.0502575	-0.176709	0.181921	0.466198	1.04673	1.46745	1.52064	0.278859	0.928512	0.595627
21	Gorai.011G083000	AT1G52570	-0.0297316	0.0105589	0.00410119	-0.00378776	0.0984251	0.0461285	-0.0916427	0.0226252	0.0127124	-0.0059955	0.454387	-0.0502575	-0.176709	0.181921	0.466198	1.04673	1.46745	1.52064	0.278859	0.928512	0.513516
22	Gorai.011G087200	AT5G14040	-0.11087	0.0442045	0.0347914	0.00927368	0.0916373	0.0749491	-0.00362771	0.185103	0.0959802	-0.103518	-0.647919	-0.683348	-0.315675	-0.0307767	0.276436	-0.471131	-0.279755	-0.307479	-0.13715	0.452825	0.801952
23	Gorai.011G099300	AT2G18040	-0.0120728	-0.068562	0.053877	0.0768798	-0.0914823	-0.0162523	0.149945	0.0320668	0.0720116	0.0707158	-0.198893	-0.329082	-0.197073	-0.448094	-0.395799	-0.139912	0.328084	0.0500572	-0.425607	-0.341322	0.206589
24	Gorai.011G154000	AT4G13940	-0.0689287	-0.0124757	0.0119875	-0.131517	-0.042768	0.0343263	0.000216731	-0.0194849	-0.0218159	0.254572	-0.0519988	-0.328288	-0.241152	0.381846	0.119014	-0.749373	-0.318689	-0.233796	0.322924	0.378034	0.884933
25	Gorai.011G154000	AT4G13940	0.0689287	0.0124757	-0.0119875	0.131517	0.042768	-0.0343263	-0.000216731	0.0194849	0.0218159	-0.254572	-0.0519988	-0.328288	-0.241152	0.381846	0.119014	-0.749373	-0.318689	-0.233796	0.322924	0.378034	0.884933
26	Gorai.011G201100	AT5G17310	-0.437832	-0.471665	-0.63086	-0.199967	0.0470498	0.589757	0.0656679	0.245125	0.194515	-0.128414	0.445442	1.17129	1.208	0.862584	-0.164743	-0.166102	0.1116	0.691761	0.705891	0.308089	0.0321005
27	Gorai.012G119600	AT2G38470	-0.261491	-0.251883	0.0125492	-0.214375	0.00714761	-0.0436509	-0.0791678	-0.177825	-0.0340029	-0.0767702	1.40556	1.10438	-0.211752	-1.22747	1.8722	-1.89794	-0.891703	-1.60762	-0.601339	-1.00709	0.695044
28	Gorai.013G036800	AT2G21660	-0.0172946	0.0266837	0.018043	0.0199129	0.0160007	-0.00800426	0.0089258	0.0106684	0.00259336	0.0261024	-0.398672	0.142062	0.00317275	0.0546923	-0.305736	-0.298799	-0.279414	-0.779135	-0.0148244	0.0145788	0.13931
29	Gorai.003G095000	AT5G62530	0.0430531	-0.00212851	0.00937022	0.159092	-0.0411879	0.0347282	-0.0271989	0.000975851	-0.0140497	-0.074784	0.811554	0.511991	0.611953	0.920207	0.857673	1.15649	1.9802	1.21502	0.546756	1.44921	0.477784
30	Gorai.004G256400	AT3G42050	0.0765773	0.073519	0.11165	-0.105741	0.100879	0.22109	0.0234418	-0.206594	-0.156919	-0.0733303	0.22013	-0.0179653	-0.0324959	-0.125335	0.0684656	0.353859	0.923432	0.599442	-0.00498011	0.618831	0.73346
31	Gorai.007G074000	AT1G13440	-0.325765	0.594236	0.0419983	-0.621952	0.00275985	0.000663656	0.373177	0.11851	-0.080529	0.332895	-0.421607	-0.441585	-0.175537	0.208196	0.188994	-0.0466699	-0.226196	-0.10341	-0.144541	0.204168	0.377185
32	Gorai.008G228600	AT4G18010	0.0358569	0.0223497	0.0564916	-0.0187404	0.0804551	0.0932463	0.043935	0.0771565	0.233156	0.0788793	-0.914988	-0.203049	-0.458045	-0.426833	0.781575	-0.335679	0.508185	0.3574	-0.255345	0.854726	0.752611
33	Gorai.009G358200	AT1G66340	-0.265743	-0.0990711	-0.00602671	0.0395232	-0.0201676	0.194542	-0.0162	-0.108875	-0.10704	-0.0124571	-0.154557	-0.0833642	-0.0205643	-0.0428457	-0.260372	-0.26106	0.166675	0.1803	-0.0455072	0.222702	0.657195
34	Gorai.010G174800	AT1G54100	-0.0365598	0.0541083	0.0420241	-0.0234634	-0.0367882	-0.0155804	-0.0193713	0.0603157	0.013778	-0.00646575	1.22792	2.03525	0.802478	0.415702	0.0660387	1.56959	2.17963	2.10855	0.445501	1.70952	0.260792
35	Gorai.011G005000	AT1G30580	0.0789599	0.0875396	0.0219608	0.0575798	0.00508936	-0.0391349	-0.0595888	-0.0105838	-0.0388143	0.0502797	-0.183567	-0.482453	-0.0747989	0.0965609	0.198586	-0.116186	0.183776	0.120911	0.112051	0.0718379	0.0691014
36	Gorai.012G082900	AT1G12840	0.0262162	0.000433721	0.001	0.113519	-0.00220946	-0.00273707	-0.0944076	-0.0149442	0.0977756	-0.15406	-0.269956	-0.53883	-0.340182	-0.245215	0.132361	-0.152813	0.134132	-0.117045	-0.351896	0.306664	0.0216923
37	Gorai.013G192900	AT1G08830	0.0652174	-0.0155395	0.136811	-0.0582693	0.0168876	-0.135526	0.0656594	0.097388	-0.160231	0.114622	0.200812	-0.470407	0.369731	0.690341	0.11569	-0.0780606	0.232468	0.748018	0.499711	-0.759623	0.734182
38	Gorai.013G211700	AT4G31300	0.064809	0.0488271	0.0206496	0.0100688	0.001	0.0112887	-0.0111699	0.001	0.0236063	-0.0103606	0.106162	-0.254438	-0.125071	0.286024	-0.0241426	0.149669	0.213419	-0.177554	0.161502	0.488139	0.245919
39	Gorai.013G269200	AT1G08110	0.0491992	-0.00985182	-0.0426791	-0.0433336	-0.0140635	-0.0440429	-0.0703717	-0.043022	-0.00976671	0.0055876	0.221513	0.67676	0.397156	-0.197301	-0.214287	0.131686	0.800917	0.243244	-0.596896	0.167537	0.503774
40	Gorai.005G173600	AT1G24460	0.357319	-0.057118	-0.148548	-0.486731	0.242981	0.0150801	0.901473	-0.0228914	-0.297683	0.0870551	-0.0927024	-0.0124949	-0.0140719	0.136825	0.348864	-0.405501	-0.170769	0.140055	0.259838	0.755121	0.539143
41	Gorai.005G173600	AT1G24460	0.86324	-0.651391	0.0178947	-0.825631	0.683141	-0.0547771	0.793712	0.130385	-0.355979	0.32098	-0.0927024	-0.0124949	-0.0140719	0.136825	0.348864	-0.405501	-0.170769	0.140055	0.259838	0.755121	0.972816
42	Gorai.006G209400	AT4G23100	-0.0363921	-0.0735113	0.0618894	-0.210761	-0.0341176	0.0631663	-0.0940157	-0.22854	-0.0689376	0.170585	0.555701	0.388879	0.322451	0.562533	0.529399	-0.0465643	0.0373855	-0.0210925	0.0700182	0.567461	0.572168
43	Gorai.006G158500	AT2G36530	-0.0203879	0.00321621	-0.00403109	-0.0149947	-0.0436281	-0.00874262	-0.00598887	0.0408066	-0.0229827	-0.00460108	-0.465156	-0.708052	-0.105278	0.233795	0.448503	-0.103127	0.641184	0.470099	-0.371095	0.163014	0.746119
44	Gorai.007G074000	AT1G13440	-0.0186992	0.0526315	0.0231492	-0.206246	0.000333641	-0.100978	0.0186791	0.001462	0.0320155	0.0618221	-0.421607	-0.441585	-0.175537	0.208196	0.188994	-0.0466699	-0.226196	-0.10341	-0.144541	0.204168	0.277414
45	Gorai.008G141100	AT2G47470	-0.0372044	0.0702075	0.00246864	4.06816e-05	0.0153767	-0.0202181	0.00561796	-0.0306398	0.0199708	0.0600068	-0.0469482	-0.371191	-0.219809	0.124853	0.282129	0.547595	0.562792	-0.0540055	-0.182717	1.08838	0.698615
46	Gorai.008G141100	AT2G47470	-0.0583484	0.0536546	0.00543554	0.0194218	0.011579	-0.000535263	0.0102799	0.00395269	0.0255205	0.00256289	-0.0469482	-0.371191	-0.219809	0.124853	0.282129	0.547595	0.562792	-0.0540055	-0.182717	1.08838	0.59126
47	Gorai.008G280100	AT5G52060	-0.00177344	-0.0288558	0.0722357	-0.247508	-0.00265351	0.0302926	0.140337	-0.125317	-0.0409887	-0.0668089	-0.26989	-0.830548	-0.685357	-0.404934	0.075473	-0.440082	-0.295683	0.33489	0.235012	-0.447164	0.567028
48	Gorai.008G061900	AT4G35830	0.105202	0.10692	0.174594	-0.212121	0.0261282	0.0498434	-0.0938858	-0.149842	-0.0376459	-0.0409802	0.39236	0.640276	0.0249611	-0.0440525	-0.299156	-0.257734	0.7397	0.262662	-0.628165	-0.23865	0.858362
49	Gorai.008G228600	AT4G18010	-0.0358569	-0.0223497	-0.0564916	0.0187404	-0.0804551	-0.0932463	-0.043935	-0.0771565	-0.233156	-0.0788793	-0.914988	-0.203049	-0.458045	-0.426833	0.781575	-0.335679	0.508185	0.3574	-0.255345	0.854726	0.752611
50	Gorai.009G288900	AT1G22640	-0.0128903	0.117487	-0.0578157	0.0600988	0.0121765	-0.050464	-0.0097953	0.0786811	-0.0236634	0.200108	0.20888	1.01195	0.229059	-0.531774	-0.954881	0.117971	1.01023	0.292129	-0.502994	0.0701745	0.712216
51	Gorai.009G071200	AT3G45140	-0.454678	-0.272912	-0.0216717	0.001	0.001	-0.0908453	-0.027299	-0.0644614	-0.249662	-0.0744778	2.29255	1.29096	0.631885	0.0593028	0.199908	-0.704071	1.36006	1.36233	0.209147	-0.476372	0.0985329
52	Gorai.009G396900	AT2G35940	0.314162	0.130461	0.238725	0.120465	-0.0135467	0.0159849	0.163297	0.163778	-0.0642252	0.0452052	0.159887	0.562539	-0.187022	-0.166915	-0.903296	-0.478071	0.0848589	-0.0549251	-0.554241	0.257661	0.0858219
53	Gorai.010G029800	AT5G49630	-0.188324	0.178428	-0.0873003	-0.0250454	0.0458803	0.0106237	0.0618101	0.0618207	0.0881515	-0.0594184	1.61569	0.417227	0.635579	0.598346	0.454613	0.623291	1.03823	0.544811	-0.0844461	0.514699	0.0398654
54	Gorai.010G091000	AT5G20720	0.128738	-0.153375	0.0243222	-0.385291	-0.070601	0.0734576	-0.0851813	-0.0150068	-0.0367541	0.0298225	0.135933	0.101933	0.276703	0.480568	0.17089	0.309516	0.696996	-0.176437	-0.350672	-0.24511	0.319943
55	Gorai.010G174800	AT1G54100	-0.0529825	0.118841	-0.0316176	-0.0531947	-0.0610644	0.014632	-0.0301117	-0.0632051	-0.024362	0.0540208	1.22792	2.03525	0.802478	0.415702	0.0660387	1.56959	2.17963	2.10855	0.445501	1.70952	0.175819
56	Gorai.010G174800	AT1G54100	-0.0290708	0.0691196	-0.0122161	-0.0429448	-0.0462576	0.00949002	-0.0276614	-0.0441436	-0.0129615	0.00663232	1.22792	2.03525	0.802478	0.415702	0.0660387	1.56959	2.17963	2.10855	0.445501	1.70952	0.221029
57	Gorai.011G283200	AT4G00430	-0.0495502	-0.00700642	0.001	-0.03196	-0.0379619	0.431515	0.0800202	0.15025	0.139954	0.185822	-0.859104	-0.822097	-0.182696	-1.22962	-0.453433	-1.54427	-1.37815	0.730699	-0.647536	0.379995	0.858749
58	Gorai.011G283200	AT4G00430	-0.0659785	-0.0248614	-0.0307601	0.0519102	0.019613	0.124188	0.0373684	0.235342	0.00798621	0.302602	-0.859104	-0.822097	-0.182696	-1.22962	-0.453433	-1.54427	-1.37815	0.730699	-0.647536	0.379995	0.0964799
59	Gorai.011G283200	AT4G00430	-0.0402669	-0.00650137	0.001	-0.0142548	-0.0245167	0.616982	0.123628	0.374031	0.125796	0.508604	-0.859104	-0.822097	-0.182696	-1.22962	-0.453433	-1.54427	-1.37815	0.730699	-0.647536	0.379995	0.573955
60	Gorai.011G098100	AT4G35100	-0.0633618	-0.000499718	0.0672407	-0.121917	-0.0983537	-0.0603768	0.0379203	0.0804437	-0.0811568	0.00696963	-0.607559	-1.07117	-0.661064	-0.607876	-0.782665	-0.0425921	-0.802005	-1.2539	0.496909	-0.0998884	0.193242
61	Gorai.012G107700	AT3G55610	0.0253038	0.204377	-0.155411	0.0728756	0.0793319	0.0407407	-0.00427903	0.268253	-0.114147	0.2962	2.18884	1.09819	1.26852	1.57371	1.26284	1.82876	2.27253	3.89225	2.73489	4.73606	0.110845
62	Gorai.012G107700	AT3G55610	0.0377489	-0.518935	0.504061	-0.0142793	-0.0327946	0.0447031	-0.166888	0.0260886	-0.156339	-0.197162	2.18884	1.09819	1.26852	1.57371	1.26284	1.82876	2.27253	3.89225	2.73489	4.73606	0.70273
63	Gorai.013G147100	AT1G54340	-0.0243325	-0.190835	-0.0227434	0.19684	0.0447443	-0.163552	-0.0720433	0.0744287	0.0146947	-0.0262517	-0.0309718	-0.42183	0.0142549	-0.256593	0.129322	0.266874	0.414425	0.411723	-0.0724975	0.233376	0.98269
64	Gorai.013G159800	AT3G20390	-0.0296383	-0.356597	-0.199565	-0.136022	-0.114201	0.139019	-0.0960439	-0.326929	-0.12472	-0.221765	-0.46651	-0.635439	-0.0992073	0.222671	0.231861	0.211953	0.306158	0.378626	-0.146465	-0.684447	0.418235
65	Gorai.013G211700	AT4G31300	0.167691	0.0109625	0.0205922	-0.161255	-0.0729436	-0.0638933	-0.0293605	-0.0737904	-0.0569616	-0.102249	0.106162	-0.254438	-0.125071	0.286024	-0.0241426	0.149669	0.213419	-0.177554	0.161502	0.488139	0.321006
66	Gorai.013G181000	AT1G54130	0.0404312	0.001	-0.0850159	0.0686187	-0.0605131	0.0742829	-0.173379	-0.020571	-0.1688	-0.000440935	0.0141942	0.543152	0.245744	-0.136283	-0.146166	-0.558377	-0.0486718	-0.059826	-0.388375	0.379608	0.932451
67	Gorai.013G252200	AT2G13360	0.242569	0.376744	0.753881	0.0339112	0.686409	0.0388519	-0.0329736	-0.077081	-0.0381442	0.105716	-0.0632525	1.46568	1.69799	0.97295	-0.752504	-1.69108	-1.45631	-1.44673	-1.00266	-1.0456	0.0727227
68	Gorai.004G172400	AT5G05170	-0.0645911	-0.00229265	-0.0450294	-0.0189281	-0.067409	-0.00693893	-0.00789514	0.001	0.00378081	-0.0149863	-1.01867	-0.86604	-0.528398	-0.19198	0.065275	-0.352285	0.0242858	-0.069916	-0.00994211	-0.141386	0.426222
69	Gorai.006G100700	AT5G40810	0.197928	0.277056	0.0672314	0.0281781	0.0655208	0.0154401	0.0685117	-0.250228	-0.040771	-0.0187029	-0.00448244	0.693824	0.655619	0.431758	-0.0871997	-0.614564	-0.796649	-0.292885	-0.0434587	0.397983	0.310542
70	Gorai.006G158500	AT2G36530	-0.0229429	-0.224293	0.00964497	-0.0459714	0.047867	0.0874146	0.0898973	-0.341006	0.0262634	0.103105	-0.465156	-0.708052	-0.105278	0.233795	0.448503	-0.103127	0.641184	0.470099	-0.371095	0.163014	0.706057
71	Gorai.007G150200	AT2G20360	0.00195374	-0.157255	-0.0175125	-0.0733586	7.90732e-06	1.75075e-05	0.001	0.001	8.14126e-05	0.0670353	-0.136112	-0.415217	-0.289291	-0.12032	0.0733781	-0.066667	0.233985	0.178993	-0.14697	-0.101586	0.0989099
72	Gorai.009G054500	AT5G58070	0.001	0.13259	0.001	-0.0586737	-0.146114	0.0856335	0.243304	-0.0529701	-0.000463988	0.314425	0.206143	-0.00758088	0.0331141	-0.20855	-0.34165	-0.152387	-0.00082246	0.238794	0.00801404	-0.0568018	0.694576
73	Gorai.009G137300	AT3G16350	-0.314515	-0.260447	-0.303553	-0.185418	0.122396	-0.0132585	0.0142	0.077767	-0.0537949	-0.0753124	0.457192	2.01207	0.392986	-1.01509	-0.656612	-0.787908	-0.97573	-0.27771	-0.729874	-0.0641416	0.0547842
74	Gorai.009G283800	AT1G21750	0.0912824	-0.144459	0.104197	-0.0413265	0.0402334	0.092456	-0.0421454	-0.146192	-0.129899	-0.0278943	-0.384565	-0.844441	-0.259121	0.177094	0.538417	0.0554635	0.232484	0.248626	0.677912	0.109121	0.748448
75	Gorai.010G029800	AT5G49630	0.0258135	0.000741697	-0.0146559	-0.0271239	0.0458271	0.0225886	0.0123103	-0.075683	0.0370921	-0.021448	1.61569	0.417227	0.635579	0.598346	0.454613	0.623291	1.03823	0.544811	-0.0844461	0.514699	0.919995
76	Gorai.010G174800	AT1G54100	5.22378e-05	0.00563074	0.000297028	0.0701611	0.099435	-0.13149	0.225182	0.960511	0.245826	0.270143	1.22792	2.03525	0.802478	0.415702	0.0660387	1.56959	2.17963	2.10855	0.445501	1.70952	0.32996
77	Gorai.013G145100	AT5G10860	-0.14392	-0.10025	-0.048697	0.115804	-0.0367361	0.00897011	-0.030638	-0.0911897	0.032763	-0.0952346	0.169238	0.281399	-0.126488	-0.464137	-1.17736	-0.0153427	0.749852	0.123059	-0.541454	-1.01469	0.538732
78	Gorai.013G036800	AT2G21660	0.0176607	0.016227	0.0324895	-0.0212897	0.00481152	0.052968	-0.103176	-0.141753	-0.10906	-0.0828084	-0.398672	0.142062	0.00317275	0.0546923	-0.305736	-0.298799	-0.279414	-0.779135	-0.0148244	0.0145788	0.380366
79	Gorai.013G036800	AT2G21660	-0.0343854	0.0403185	0.00920331	0.0225913	-0.0212537	0.0413266	-0.000639677	-0.090973	-0.0229611	0.0430782	-0.398672	0.142062	0.00317275	0.0546923	-0.305736	-0.298799	-0.279414	-0.779135	-0.0148244	0.0145788	0.00657846
80	Gorai.013G046000	AT1G49760	0.0236193	-0.127723	-0.00541873	0.018309	-0.103646	0.0192088	0.00538625	-0.0402818	0.0544215	-0.0424972	-0.474497	-0.305247	-0.0468534	0.335379	0.260726	-0.18326	0.0993961	-0.0488598	0.271972	0.523136	0.903237
81	Gorai.013G153400	AT5G55630	-0.000514299	0.618261	0.001	0.650853	0.00112799	-0.0222497	-0.0838103	0.0371479	-0.107191	-0.0120661	0.196386	0.0393509	0.0763041	0.0798923	-0.14918	0.521074	-0.0801045	-1.81939	-2.04861	-2.51395	0.379163
ASC, frequency change of AS events
GEC, fold change of genes expression
P_value, calculated by correlation analysis with pearson method
R, roots; L, leaves;The subsequent number represent the time point post treatment
